# Supplementary material for: Staphylococcus epidermidis Pathogenesis: Interplay of icaADBC Operon and MSCRAMMs in Biofilm Formation of Isolates from Pediatric Bacteremia in Peshawar, Pakistan
Source: Medicina (Kaunas). 2022 Oct 24;58(11):1510. doi: 10.3390/medicina58111510 (PMC9696285; doi:10.3390/medicina58111510)
Supplement: Supplementary file 1 [file medicina-58-01510-s001.zip]

Archive with 1 entries (1 files):
- medicina-1951692-supplementary.pdf
